# Supplementary material for: HIF1 activation safeguards cortical bone formation against impaired oxidative phosphorylation
Source: JCI Insight. 2024 Aug 1;9(18):e182330. doi: 10.1172/jci.insight.182330 (PMC11457864; doi:10.1172/jci.insight.182330)
Supplement: Supporting data values [file jciinsight-9-182330-s028.xlsx]

## Sheet: Fig.1C_Body Weight(g)
CTRL	Het-TFAM	TFAM
11.2	11.5	6.3
13.1	11.4	7.2
11.8	11.3	7.4
13.6	11	7
14.6	11.7	6.9
11.3	11.3	6.8

## Sheet: Fig.1C_Tibia Length(mm)
CTRL	Het-TFAM	TFAM
14.1094	14.1094	8.5728
13.2164	15.181	7.3226
14.1094	14.163	6.9654
13.5736	14.9131	8.93
13.261	14.7791	8.3049
13.395	14.6452	7.144

## Sheet: Fig.1C_Ct.Th(mm)
CTRL	Het-TFAM	TFAM
0.130652	0.109281	0.086871
0.123003	0.136267	0.09259
0.125785	0.10901	0.073605
0.110989	0.130706	0.089733
0.105292	0.129257	0.072611
0.096481	0.1138

## Sheet: Fig.1C_Ct.BS BV(1 mm)
CTRL	Het-TFAM	TFAM
18.0379	21.4031	27.3989
18.9783	17.2287	26.1099
18.8341	21.6934	32.9256
20.9846	17.9354	26.9889
22.2844	18.0649	33.437
24.0111	20.4305

## Sheet: Fig.1C_Ct.BMD(gHA cm^3)
CTRL	Het-TFAM	TFAM
0.827206	0.686631	0.566942
0.78976	0.8705	0.548611
0.770468	0.716533	0.317291
0.765585	0.87429	0.429946
0.695934	0.817969	0.486922
0.656028	0.745547

## Sheet: Fig.2C_Ct.Th(mm)
CTRL	TFAM
0.092723	0.06681
0.104829	0.07578
0.104821	0.05042
0.094153	0.05769
0.100553	0.04524
0.106615	0.06716
0.116306
0.097125

## Sheet: Fig.2C_PS.N.Ob-like
CTRL	TFAM
20	38
4	25
18	17
2	26
26	38
34	75
2
0

## Sheet: Fig.2C_PS.N.Ob-like BS(1 mm)
CTRL	TFAM
0	11.9029
1.34034	10.1778
3.69833	6.16054
0.477644	10.3076
5.96301	15.3408
7.83913	24.598
0.426641
0

## Sheet: Fig.2C_Ps.N.Oc
CTRL	TFAM
0	55
7	42
0	69
0	48
9	64
0	17
37
6

## Sheet: Fig.2C_Ps.N.Oc BS(1 mm)
CTRL	TFAM
0	17.2278
2.34559	17.0987
0	25.0045
0	19.0294
2.06412	25.8371
7.89285	5.57554
1.59558

[truncated: 116 more sheets: Fig.2F_Ps.dL.Pm(mm), Fig.2F_Ps.MS BS, Fig.2F_Ps.MAR(uM Day), Fig.2F_Ps.BFR BS(uM Day), Fig.2F_OS BS, Fig.2G_Periosteal Bglap, Fig.2G_Endosteal Bglap, Fig.2H_Periosteal Spp1, Fig.2H_Endosteal Spp1, Fig.3F, Fig.4A, Fig.4B, Fig.4C_Cox3, Fig.4C_CytB, Fig.4C_16S rRNA, Fig.5C_Body Weight(g), Fig.5C_Tibia Length(mm), Fig.5C_Ct.Th(mm), Fig.5C_Ct.BS BV(1 mm), Fig.5C_Ct.BMD(gHA cm^3) …]
